# Supplementary material for: Pharmacologic Inhibition of SHP2 Blocks Both PI3K and MEK Signaling in Low-epiregulin HNSCC via GAB1
Source: Cancer Res Commun. 2022 Sep 26;2(9):1061–74. doi: 10.1158/2767-9764.CRC-21-0137 (PMC9728803; doi:10.1158/2767-9764.CRC-21-0137)
Supplement: Table S1 — Cell line information and SHP099 screen data [file crc-21-0137-s11.xlsx]

## Sheet: Sheet1
CellID	COSMIC_ID	CellLine	Organ	SHP099_AUC
186	907783	LAMA-84	Leukemia	0.374667
41	907278	KG-1	Leukemia	0.476744			Note:
8137	908448	NKM-1	Leukemia	0.496088
221	1330985	OCI-M1	Leukemia	0.576948			HNSCC cell lines used in the manuscript are highlighted
176	1330931	KCL-22	Leukemia	0.579202
153	753548	CTV-1	Leukemia	0.589292
8017	910710	BV-173	Leukemia	0.604218
743	687983	DMS 114	Lung	0.642524
201	908147	MOLT-16	Leukemia	0.643444
168	1327771	JURL-MK1	Leukemia	0.643699
552	1299050	SAT	Head & Neck	0.672009
1465		SNU-308	Biliary Tract	0.68033
1509		ICC10	Biliary Tract	0.682636
89	908126	MEG-01	Leukemia	0.693912
219	1330983	OCI-AML5	Leukemia	0.697633
272		K562/ADM	Leukemia	0.698053
1216	753604	H292	Lung	0.699827
126	906870	GDM-1	Leukemia	0.70845
8180	753614	TE-15	Esophagus	0.711026
815	687798	NCI-H1623	Lung:NSCLC	0.716376
608	1240123	CCK-81	Intestine	0.719466
521	1240162	JHU-022	Head & Neck	0.719655
68	908156	MV-4-11	Leukemia	0.722183
8233	1503366	ESO26	Esophagus	0.722381
814	1298348	NCI-H1568	Lung:NSCLC	0.731907
934	906804	A2780	Ovary	0.731909
8271	1659928	SNU-175	Intestine	0.738228
8184	946355	TE-6	Esophagus	0.742486
148	910566	CMK	Leukemia	0.743735
658	1298151	JHH-1	Liver	0.761832
644	909738	SNU-449	Liver	0.772171
330	907290	H-EMC-SS	Bone	0.775521
560	907062	HSC-4	Head & Neck	0.781201
8152	909974	RCC10RGB	Kidney	0.783207
164	907053	HEL	Leukemia	0.785166
923	1240210	RH-41	Muscle	0.785798
378	906839	DK-MG	Brain	0.787452
8030	946370	D-392MG	Brain	0.788472
8243	1480358	JHOS-3	Ovary	0.788924
195	1330947	MOLM-13	Leukemia	0.791388
281	909252	P30/OHK	Leukemia	0.792746
1466		SNU-478	Biliary Tract	0.799811
656	1240158	JHH-4	Liver	0.800039
1136	908476	NCI-H1993	Lung:NSCLC	0.800489
997	924105	BPH-1	Prostate	0.801457
261	1330960	MY-M12	Leukemia	0.801997
933	1240129	FU-OV-1	Ovary	0.802347
689	688007	NCI-H187	Lung	0.802752
1464		SNU-245	Biliary Tract	0.802906
141	905940	K-562	Leukemia	0.803075
1104	1240127	EN	Uterus	0.803113
982	1298534	QGP-1	Pancreas	0.804473
397	749717	HCC38	Breast	0.804724
531	1240205	PCI-38	Head & Neck	0.804761
8209	910934	A4-Fuk	Skin	0.806207
199	908146	MOLT-13	Leukemia	0.807346
242	1331039	SUP-HD1	Lymphoma	0.809868
1042	906814	COLO 792	Skin	0.81189
329	1290807	G-292 Clone A141B1	Bone	0.811924
1500		ICC1	Biliary Tract	0.812097
940	909699	RMG-I	Ovary	0.812149
112	905965	SR	Lymphoma	0.816404
304	909707	Saos-2	Bone	0.818125
8028	946368	D-263MG	Brain	0.818913
8197	713878	LU-139	Lung	0.819175
1468		SNU-1079	Biliary Tract	0.819325
716	1330972	NCI-H1876	Lung	0.819326
545	910936	DOK	Head & Neck	0.819427
8157	905978	RXF393	Kidney	0.820005
8142	925345	NOS-1	Bone	0.820167
8252	1503362	OACp4C	Esophagus	0.82093
711	688001	NCI-H1417	Lung	0.82149
947	1240199	OVKATE	Ovary	0.822095
1501		ICC2	Biliary Tract	0.824157
1200	1290809	H2373	Pleura	0.829747
8279	1480374	UWB1.289	Ovary	0.82975
556	1299059	SKN-3	Head & Neck	0.830671
1309		CCSWI	Biliary Tract	0.833823
1102	910781	AN3CA	Uterus	0.834163
570	909718	SK-CO-1	Intestine	0.834318
704	687995	NCI-H1048	Lung	0.834592
8032	753549	D-542MG	Brain	0.834668
619	910922	769-P	Kidney	0.834751
8078	907173	IST-MES1	Pleura	0.835516
80	910906	ST486	Lymphoma	0.835596
8039	753555	EC-GI-10	Esophagus	0.836978
8185	753623	TE-8	Esophagus	0.837393
8031	946373	D-502MG	Brain	0.837807
8251	1503363	OACM5-1	Esophagus	0.838597
8174	909758	SW962	Vulva	0.838672
8091	907313	KS-1	Brain	0.84035
8027	946367	D-247MG	Brain	0.840672
8092	909975	KURAMOCHI	Ovary	0.841032
542	1290725	BICR 31	Head & Neck	0.841094
8148	905990	OVCAR-4	Ovary	0.841726
509	1240167	KYSE-220	Esophagus	0.842525
1223	910701	SCC-25	Head & Neck	0.844851
8118	753595	MZ1-PC	Pancreas	0.845785
580	910689	COLO-678	Intestine	0.846667
672	753605	NCI-H510A	Lung	0.846745
8207	907785	LC-1F	Lung:NSCLC	0.847462
1247	724874	NCI-H2291	Lung:NSCLC	0.847814
491	930298	SKG-IIIa	Cervix	0.848665
948	1298365	OVTOKO	Ovary	0.849719
9	687457	SW 780	UrinaryTract	0.850152
8281	687980	COR-L311	Lung	0.850616
543	1240122	BICR 78	Head & Neck	0.850946
1078	1240155	IM-95	Stomach	0.851586
988	1330993	PWR-1E	Prostate	0.852485
8273	1660034	SNU-407	Intestine	0.852762
547	753570	KOSC-2 cl3-43	Head & Neck	0.853199
478	687505	C-33 A	Cervix	0.854609
688	1299062	SW 1271	Lung	0.855613
544	906837	Detroit 562	Head & Neck	0.856135
817	687802	NCI-H1693	Lung:NSCLC	0.856299
517	1240161	JHU-011	Head & Neck	0.85736
8133	905967	NCI-H322M	Lung:NSCLC	0.857831
1127	905933	NIH:OVCAR-3	Ovary	0.859533
938	910548	OAW42	Ovary	0.860345
610	909263	RCM-1	Intestine	0.861269
1502		ICC3	Biliary Tract	0.86416
890	1247873	H3255	Lung:NSCLC	0.864608
19	909749	SW-1710	UrinaryTract	0.867489
1469		SNU-1196	Biliary Tract	0.869232
435	749711	HCC1187	Breast	0.869529
8221	946372	D-423MG	Brain	0.869837
502	907320	KYSE-450	Esophagus	0.870095
8262	1524417	RCC-ER	Kidney	0.870322
412	909778	UACC-893	Breast	0.870681
157	1297446	DND-41	Leukemia	0.871168
93	907056	HH	Lymphoma	0.871493
532	1240206	PCI-6A	Head & Neck	0.871803
1280	1789883	DIFI	Intestine	0.872409
738	688023	NCI-H446	Lung	0.873758
798	687777	Calu-3	Lung:NSCLC	0.874279
667	907071	HuH-7	Liver	0.874511
343	683667	PFSK-1	Brain	0.874891
797	908459	NCI-H596	Lung:NSCLC	0.875017
1213	1290814	H2818	Pleura	0.875804
961	1298475	Panc 02.03	Pancreas	0.876379
1224	909709	SCC-9	Head & Neck	0.876404
864	906805	COR-L 105	Lung:NSCLC	0.876673
765	687985	DMS 273	Lung	0.87685
937	946360	OAW28	Ovary	0.877251
8179	946356	TE-12	Esophagus	0.877316
535	906863	FaDu	Head & Neck	0.878115
133	1330981	NK-92MI	Lymphoma	0.878611
8258	1480367	OVCA433	Ovary	0.878671
701	1240192	NCI-H841	Lung	0.879055
410	909907	ZR-75-30	Breast	0.879346
8054	949165	EW-16	Bone	0.87944
8244	1480359	JHOS-4	Ovary	0.879484
1108	1240174	MFE-319	Uterus	0.879951
16	1290730	CAL-29	UrinaryTract	0.879956
7	1299051	SCaBER	UrinaryTract	0.88081
8029	946369	D-336MG	Brain	0.880862
730	688018	NCI-H2227	Lung	0.881064
1090	1240178	ML-1	Thyroid	0.881498
8254	1480361	OV-17R	Ovary	0.88163
1209	908470	H28	Pleura	0.881899
400	1240172	MDA-MB-436	Breast	0.882472
8144	909256	OCUB-M	Breast	0.88325
627	910952	CAL-54	Kidney	0.883373
1129	1299070	TOV-112D	Ovary	0.883709
960	925347	Panc 08.13	Pancreas	0.885276
996	924100	22RV1	Prostate	0.887136
761	910937	COR-L279	Lung	0.887213
976	1298476	Panc 04.03	Pancreas	0.888029
1075	1298357	NUGC-4	Stomach	0.888326
606	1290907	HCC-56	Intestine	0.888526
721	688011	NCI-H2029	Lung	0.888646
659	1240157	JHH-2	Liver	0.889381
1505		ICC6	Biliary Tract	0.891605
8154	930082	RL95-2	Uterus	0.892003
8231	1503369	EMC-BAC-1	Lung:NSCLC	0.892397
1097	930083	RO82-W-1	Thyroid	0.892563
741	688021	NCI-H345	Lung	0.893166
624	905963	Caki-1	Kidney	0.893572
638	909781	VMRC-RCZ	Kidney	0.893579
1217	1240140	H3118	Head & Neck	0.894099
383	910694	LN-405	Brain	0.894745
963	1298141	Hs 766T	Pancreas	0.894841
1510		ICC11	Biliary Tract	0.895979
1034	908124	MEL-HO	Skin	0.896897
8261	1524418	RCC-AB	Kidney	0.897561
283	907787	LC4-1	Leukemia	0.897586
715	1240182	NCI-H1836	Lung	0.897781
8206	924187	KLE	Uterus	0.898213
8079	753565	IST-SL2	Lung	0.898347
698	908483	NCI-H524	Lung	0.898593
401	908123	MDA-MB-468	Breast	0.898739
1077	909711	SCH	Stomach	0.8992
441	749715	HCC2157	Breast	0.899568
8013	753533	BB65-RCC	Kidney	0.899654
1125	906825	Caov-3	Ovary	0.899891
534	910916	CAL 27	Head & Neck	0.900304
979	1298219	KP-3	Pancreas	0.900469
603	909755	SW837	Intestine	0.901377
871	687787	LK-2	Lung:NSCLC	0.901721
530	1298529	PCI-30	Head & Neck	0.901882
222	909249	OPM-2	Leukemia	0.9021
1308		CCLP-1	Biliary Tract	0.902194
18	909704	RT-112	UrinaryTract	0.903083
874	1298538	RERF-LC-Sq1	Lung:NSCLC	0.903227
432	907048	HCC70	Breast	0.903605
553	1240196	OSC-20	Head & Neck	0.903637
8074	907073	HUTU-80	Intestine	0.904885
954	906693	BxPC-3	Pancreas	0.905378
493	687514	ME-180	Cervix	0.905485
8041	906855	EM-2	Leukemia	0.905817
1222	910911	SCC-15	Head & Neck	0.906195
691	688025	NCI-H526	Lung	0.906569
637	1298168	KMRC-1	Kidney	0.906932
449	924106	CAL-148	Breast	0.907008
648	909737	SNU-423	Liver	0.907057
416	905951	BT-549	Breast	0.907326
964	910915	Capan-2	Pancreas	0.907345
554	1298362	OSC-19	Head & Neck	0.907641
512	1299064	T.T	Esophagus	0.90798
448	906826	CAL-120	Breast	0.908168
501	753574	KYSE-410	Esophagus	0.908298
8242	1479995	JHOS-2	Ovary	0.909798
175	1327775	KARPAS-620	Leukemia	0.910045
336	909977	HuO-3N1	Bone	0.910566
464	905945	T47D	Breast	0.910735
537	753541	CAL-33	Head & Neck	0.910918
951	1298136	HPAC	Pancreas	0.91099
440	749709	HCC1954	Breast	0.911911
8050	949163	EW-1	Bone	0.912126
8260	1480372	PEO1	Ovary	0.912177
1508		ICC9	Biliary Tract	0.912194
24	687455	RT4	UrinaryTract	0.912617
468	906843	DoTc2 4510	Cervix	0.912658
496	753573	KYSE-140	Esophagus	0.912965
8051	684062	EW-11	Bone	0.91365
647	909736	SNU-387	Liver	0.914062
380	906873	GMS-10	Brain	0.914476
8044	949156	ES4	Bone	0.915115
508	910549	OE33	Esophagus	0.915473
1212	1240137	H2810	Pleura	0.915721
8047	684059	ES7	Bone	0.915733
38	909771	THP-1	Leukemia	0.917026
939	905959	SK-OV-3	Ovary	0.917285
8266	1524419	RCC-MF	Kidney	0.917784
22	907066	HT 1376	UrinaryTract	0.918248
593	907287	HT55	Intestine	0.918335
8139	908452	no-10	Brain	0.918691
617	905950	ACHN	Kidney	0.918699
1202	1240131	H2591	Pleura	0.918807
8069	949153	HAL-01	Leukemia	0.919094
1047	908128	MEWO	Skin	0.919577
653	906853	EGI-1	Biliary Tract	0.920223
728	908481	NCI-H2196	Lung	0.920324
1057	1240151	Hs 746T	Stomach	0.920678
305	909776	U-2 OS	Bone	0.921149
8021	910569	COLO-320-HSR	Intestine	0.921163
8006	910920	A704	Kidney	0.921269
557	909708	SAS	Head & Neck	0.921593
427	908122	MDA-MB-453	Breast	0.921627
8193	906848	ECC10	Stomach	0.921657
8229	1297438	COR-L303	Lung	0.923167
574	1290769	CL-11	Intestine	0.923204
8268	1503365	SK-GT-4	Esophagus	0.923332
958	925348	Panc 10.05	Pancreas	0.923514
138	907789	Loucy	Leukemia	0.923587
8056	949167	EW-22	Bone	0.923595
8084	924186	KGN	Ovary	0.923645
8187	909770	TGBC11TKB	Stomach	0.923768
8230	1479987	DOV13	Ovary	0.923862
1201	1290810	H2461	Pleura	0.924129
645	1240216	SNU-182	Liver	0.92413
975	909904	YAPC	Pancreas	0.924139
968	906821	CFPAC-1	Pancreas	0.924236
8256	1480360	OV-7	Ovary	0.924509
70	906831	Daudi	Lymphoma	0.924649
8249	1509074	NCC021	Kidney	0.924966
8101	753584	LB831-BLC	UrinaryTract	0.924993
420	946359	BT-474	Breast	0.925025
793	1298350	NCI-H1781	Lung:NSCLC	0.925345
177	907277	KE-37	Leukemia	0.927105
746	724872	SHP-77	Lung	0.927276
804	925341	NCI-H810	Lung:NSCLC	0.927746
388	908144	MOG-G-CCM	Brain	0.928215
1107	908130	MFE-296	Uterus	0.928766
932	906852	EFO-27	Ovary	0.928869
662	1298146	huH-1	Liver	0.929494
799	687829	NCI-H661	Lung:NSCLC	0.929571
8257	1480364	OVCA420	Ovary	0.92982
8274	1660035	SNU-61	Intestine	0.929849
255	1331031	Sci-1	Lymphoma	0.930465
8173	924247	SW954	Vulva	0.931278
8183	735784	TE-5	Esophagus	0.931297
533	1240204	PCI-15A	Head & Neck	0.932064
1513		SW1353	Biliary Tract	0.932069
859	1240146	HCC-827	Lung:NSCLC	0.932163
668	907057	HLE	Liver	0.93239
8045	684057	ES5	Bone	0.93257
1050	906790	AGS	Stomach	0.932892
8151	910401	Ramos-2G6-4C10	Lymphoma	0.933301
1311		GBD1	Biliary Tract	0.933523
1115	1240215	SKN	Uterus	0.934219
953	910702	AsPC-1	Pancreas	0.934443
8100	753583	LB771-HNC	Head & Neck	0.935395
646	909739	SNU-475	Liver	0.935727
694	1240186	NCI-H196	Lung	0.935809
8062	906869	GCIY	Stomach	0.935933
564	908482	NCI-H630	Intestine	0.935941
354	687590	U-87 MG	Brain	0.936016
451	910852	CAL-85-1	Breast	0.936036
1023	905955	SK-MEL-2	Skin	0.936211
454	1290798	EFM-192A	Breast	0.936221
1076	1298358	OCUM-1	Stomach	0.936299
8132	687814	NCI-H2126	Lung:NSCLC	0.936578
536	753535	BHY	Head & Neck	0.937737
607	924108	CaR-1	Intestine	0.937872
945	1240200	OVMIU	Ovary	0.938407
306	684072	SK-ES-1	Bone	0.938606
8085	907279	KINGS-1	Brain	0.938653
813	753600	NCI-H1563	Lung:NSCLC	0.93929
504	753575	KYSE-520	Esophagus	0.939415
919	910784	A-204	Muscle	0.940681
827	687812	NCI-H2085	Lung:NSCLC	0.941264
967	753624	Capan-1	Pancreas	0.942206
335	908131	MG-63	Bone	0.942556
425	925338	MDA-MB-157	Breast	0.942599
742	907295	DMS 53	Lung	0.942657
8136	908457	NCI-H747	Intestine	0.942779
548	909700	RPMI 2650	Head & Neck	0.943033
1089	924151	HTC-C3	Thyroid	0.943167
178	909976	KM-H2	Lymphoma	0.943193
8140	908450	no-11	Brain	0.943214
8019	910943	CAS-1	Brain	0.943305
640	1240224	VMRC-RCW	Kidney	0.943485
931	911905	EFO-21	Ovary	0.943633
10	753566	J82	UrinaryTract	0.943659
8263	1524414	RCC-FG2	Kidney	0.944137
8066	906877	GR-ST	Leukemia	0.944146
1054	908446	SNU-16	Stomach	0.944431
8213	930299	TT	Thyroid	0.944918
415	949093	BT-483	Breast	0.945169
818	908474	NCI-H1703	Lung:NSCLC	0.945387
8005	905948	A498	Kidney	0.945391
507	1298359	OE21	Esophagus	0.945633
8164	753612	SK-MM-2	Leukemia	0.94579
156	906838	DG-75	Lymphoma	0.946247
822	1240183	NCI-H1869	Lung:NSCLC	0.946284
8049	906861	ETK-1	Biliary Tract	0.946442
526	1298531	PCI-4B	Head & Neck	0.946467
8130	724866	NCI-H1355	Lung:NSCLC	0.946487
8096	753578	LB2241-RCC	Kidney	0.946792
498	907318	KYSE-180	Esophagus	0.946964
230	1331025	ROS-50	Leukemia	0.947317
86	906846	EB2	Lymphoma	0.947607
325	1290765	CAL-78	Bone	0.947736
8015	906746	Becker	Brain	0.947977
8255	1480362	OV-56	Ovary	0.947984
1003	906865	G-361	Skin	0.948109
969	1240201	PA-TU-8988T	Pancreas	0.94816
8178	753622	TE-10	Esophagus	0.948559
1085	924102	8505C	Thyroid	0.948625
1221	909753	SW 626	Ovary	0.94915
170	1327773	KARPAS-1106P	Lymphoma	0.949325
569	905939	HT-29	Intestine	0.949789
843	909728	SK-MES-1	Lung:NSCLC	0.949819
8163	909720	SK-LMS-1	Vulva	0.950196
929	905991	OVCAR-8	Ovary	0.950664
8169	909740	SNU-C2B	Intestine	0.950674
771	713899	Lu-135	Lung	0.95076
1312		KMCH-1	Biliary Tract	0.951145
546	1240207	PE/CA-PJ15	Head & Neck	0.951237
1123	905973	HOP92	Lung:NSCLC	0.951353
763	906808	COR-L88	Lung	0.951682
8147	909250	OS-RC-2	Kidney	0.95169
1053	908445	SNU-5	Stomach	0.95194
649	1240147	Hep 3B2.1-7	Liver	0.952386
172	907273	KARPAS-299	Lymphoma	0.952425
204	908148	MONO-MAC-6	Leukemia	0.952643
443	1330941	MDA-MB-330	Breast	0.953484
1087	906696	BHT-101	Thyroid	0.953612
829	1298351	NCI-H2110	Lung	0.953705
393	687592	YKG-1	Brain	0.953951
8135	908458	NCI-H716	Intestine	0.954193
8190	905980	TK10	Kidney	0.954197
8186	946353	TE-9	Esophagus	0.95431
680	724855	NCI-H727	Lung:NSCLC	0.954333
399	924240	MDA-MB-415	Breast	0.954594
758	1303901	HCC-33	Lung	0.954594
482	1240212	SISO	Cervix	0.954631
972	1290797	DAN-G	Pancreas	0.955146
324	906827	CAL-72	Bone	0.955347
706	908468	NCI-H1105	Lung	0.955467
683	908471	NCI-H1581	Lung:NSCLC	0.955711
614	1240220	SW 156	Kidney	0.956223
8081	907270	JVM-3	Leukemia	0.956507
8246	1503368	KYAE-1	Esophagus	0.956711
1504		ICC5	Biliary Tract	0.956722
8214	909905	YH-13	Brain	0.956766
1130	1240222	TOV-21G	Ovary	0.956809
1084	906795	8305C	Thyroid	0.956919
357	907042	H4	Brain	0.95695
1000	1299075	VCaP	Prostate	0.957161
1211	1240136	H2804	Pleura	0.957311
1516		KKU-100	Biliary Tract	0.957793
8059	949160	EW-7	Bone	0.957805
127	910688	CESS	Leukemia	0.958155
1198	688058	H2052	Pleura	0.958216
1072	910924	23132/87	Stomach	0.958836
1515		KKU-M213	Biliary Tract	0.958912
819	722058	NCI-H1734	Lung:NSCLC	0.958924
723	1330973	NCI-H2066	Lung	0.95908
20	909780	VM-CUB1	UrinaryTract	0.95947
8160	905984	SF539	Brain	0.959839
755	924244	NCI-H1975	Lung:NSCLC	0.959887
1218	1240141	H513	Pleura	0.960449
8083	907271	KALS-1	Brain	0.960518
8055	949164	EW-18	Bone	0.961306
854	753556	EPLC-272H	Lung:NSCLC	0.961501
678	909779	UMC-11	Lung:NSCLC	0.961573
8048	949155	ES8	Bone	0.96195
803	905944	NCI-H522	Lung:NSCLC	0.962007
1088	906828	CAL-62	Thyroid	0.962665
8217	909729	SK-MG-1	Brain	0.963225
1251	753607	NCI-H835	Lung:NSCLC	0.963461
8086	905989	KM12	Intestine	0.963775
1038	909724	SK-MEL-3	Skin	0.965142
8166	909732	SK-UT-1	Uterus	0.965322
562	1240166	KYM-1	Muscle	0.966008
1036	909706	RVH-421	Skin	0.966327
695	1240189	NCI-H211	Lung	0.966557
8222	907043	H9	Lymphoma	0.966579
561	753538	Ca9-22	Head & Neck	0.966586
8114	925339	MMAC-SF	Skin	0.966708
756	753534	BEN	Lung:NSCLC	0.966735
8003	906794	A253	Head & Neck	0.96679
877	1240202	PC-3 [JPC-3]	Lung:NSCLC	0.966887
8046	949157	ES6	Bone	0.966927
739	910899	NCI-H146	Lung	0.966939
8102	753585	LB996-RCC	Kidney	0.96715
1243	684681	NCI-H1395	Lung:NSCLC	0.967229
625	905981	UO-31	Kidney	0.967659
8061	687568	GB-1	Brain	0.967734
1106	908129	MFE-280	Uterus	0.967762
358	906834	D283 Med	Brain	0.967956
434	749710	HCC1143	Breast	0.968223
450	910927	CAL-51	Breast	0.968363
845	687807	NCI-H1838	Lung:NSCLC	0.968566
8202	946354	TE-11	Esophagus	0.968568
413	907045	HCC1419	Breast	0.968676
792	908473	NCI-H1666	Lung:NSCLC	0.96907
8020	910568	CGTH-W-1	Thyroid	0.969534
540	1290724	BICR 10	Head & Neck	0.969809
8275	1660036	SNU-81	Intestine	0.970038
479	907068	HT-3	Cervix	0.97015
858	1290908	HCC-78	Lung:NSCLC	0.970499
198	1330950	MOLP-8	Leukemia	0.970516
1316		SSP-25	Biliary Tract	0.970628
583	909757	SW-948	Intestine	0.970679
654	909719	SK-HEP-1	Liver	0.970937
776	753594	MS-1-L	Lung	0.971142
8109	753588	LU-134-A	Lung	0.972057
209	908158	NALM-6	Leukemia	0.972483
8237	1479988	Hey	Ovary	0.972559
225	909260	PF-382	Leukemia	0.972938
458	1290922	HDQ-P1	Breast	0.973051
35	905958	MOLT-4	Leukemia	0.973567
618	905947	786-O	Kidney	0.973715
8162	909717	SJSA-1	Bone	0.973816
1126	1240197	OV-90	Ovary	0.973924
928	905969	OVCAR-5	Ovary	0.974193
802	908465	NCI-H358	Lung:NSCLC	0.974296
1511		HKGZ-CC	Biliary Tract	0.974685
452	906812	COLO-824	Breast	0.97478
359	906833	Daoy	Brain	0.97492
1313		RBE	Biliary Tract	0.974952
1323		YSCCC	Biliary Tract	0.975069
8108	907795	LS-513	Intestine	0.975165
8264	1524415	RCC-JF	Kidney	0.97527
1214	1240138	H2869	Pleura	0.97528
1491		SNU-324	Pancreas	0.975476
8057	949168	EW-24	Bone	0.97548
8103	907786	LC-2-ad	Lung:NSCLC	0.975675
956	724869	HPAF-II	Pancreas	0.97589
426	907046	HCC1569	Breast	0.976544
555	1298215	KON	Head & Neck	0.97675
60	1327768	JM1	Lymphoma	0.977478
8022	910692	COLO-668	Lung	0.977695
143	1295741	AMO-1	Lymphoma	0.978353
190	1330942	ME-1	Leukemia	0.978384
1027	906813	COLO-800	Skin	0.978445
465	908151	MRK-nu-1	Breast	0.9796
499	907319	KYSE-270	Esophagus	0.979683
1065	924250	MKN7	Stomach	0.97992
8087	907282	KNS-42	Brain	0.979968
1215	1240139	H290	Pleura	0.9801
1322		TKKK	Biliary Tract	0.980197
600	909751	SW 48	Intestine	0.980473
8177	753621	TE-1	Esophagus	0.980497
239	1331036	SU-DHL-5	Lymphoma	0.980729
1099	1290722	ASH-3	Thyroid	0.980814
8176	946357	TC-YIK	Cervix	0.98126
326	908134	MHH-ES-1	Bone	0.981291
558	753562	HSC-2	Head & Neck	0.981468
266	1331032	SLVL	Lymphoma	0.981612
510	1298222	KYSE-50	Esophagus	0.98166
355	687588	U-118 MG	Brain	0.982133
375	687561	42-MG-BA	Brain	0.982277
61	1327769	JSC-1	Lymphoma	0.982448
8053	949166	EW-13	Bone	0.982592
598	909747	SW 1417	Intestine	0.982965
173	907274	KARPAS-422	Lymphoma	0.983119
183	924239	L-363	Leukemia	0.983439
81	1303896	GA-10	Lymphoma	0.983695
506	910079	OE19	Esophagus	0.984106
134	906765	ARH-77	Leukemia	0.984141
8040	905970	EKVX	Lung:NSCLC	0.984195
431	907047	HCC1806	Breast	0.984345
620	907298	G-402	Kidney	0.984396
250	909785	WSU-NHL	Lymphoma	0.984409
983	1240219	SUIT-2	Pancreas	0.984661
752	910851	A-427	Lung:NSCLC	0.984734
339	910849	NY	Bone	0.986612
8106	907792	LS-123	Intestine	0.986811
73	906847	EB-3	Lymphoma	0.987073
1064	908455	NUGC-3	Stomach	0.987262
1059	908138	MKN1	Stomach	0.987275
466	1303911	YMB-1-E	Breast	0.987626
592	907289	HT115	Intestine	0.987649
188	907791	LP-1	Leukemia	0.987741
8116	908150	MPP-89	Pleura	0.987777
8240	1479993	IOSE-523-	Ovary	0.988158
974	907285	HUP-T3	Pancreas	0.988464
8165	909731	SK-PN-DW	Bone	0.988708
135	909716	SJCRH30	Muscle	0.988759
1105	907000	ESS-1	Uterus	0.988911
726	688015	NCI-H2171	Lung	0.989087
8168	910905	SNU-C1	Intestine	0.98934
1109	910691	COLO 684	Uterus	0.989382
8196	906800	697	Leukemia	0.989411
453	906851	EFM-19	Breast	0.989603
33	905952	CCRF-CEM	Leukemia	0.989661
8043	949158	ES1	Bone	0.990238
248	1331048	VAL	Lymphoma	0.990381
8203	753564	IST-SL1	Lung	0.990601
505	753576	KYSE-70	Esophagus	0.99066
474	930297	SiHa	Cervix	0.99077
725	688014	NCI-H2141	Lung	0.991109
59	907391	J.RT3-T3.5	Leukemia	0.991328
559	907061	HSC-3	Head & Neck	0.991427
405	908121	MDA-MB-361	Breast	0.991458
682	908462	NCI-H2452	Pleura	0.991597
495	906817	COLO-680N	Esophagus	0.99175
184	907322	L-428	Lymphoma	0.991896
622	907299	G-401	Kidney	0.991908
712	908469	NCI-H1436	Lung	0.992095
8026	910554	CW-2	Intestine	0.99213
331	907060	HOS	Bone	0.99219
757	753547	CPC-N	Lung	0.992292
1507		ICC8	Biliary Tract	0.992922
588	907291	GP5d	Intestine	0.992968
8235	1503361	FLO-1	Esophagus	0.993091
503	907321	KYSE-510	Esophagus	0.993355
436	749712	HCC1395	Breast	0.993425
408	906801	BT-20	Breast	0.993524
1081	908441	NCC-IT-A3	Testes	0.993585
811	1298347	NCI-H1435	Lung	0.993634
601	909761	T84	Intestine	0.993831
159	1297447	EJM	Leukemia	0.994014
705	687997	NCI-H1092	Lung	0.994356
1082	910942	NEC8	Testes	0.99443
8216	909697	RF-48	Stomach	0.994617
284	907300	KY821	Leukemia	0.994679
1092	910946	S-117	Thyroid	0.9947
952	724870	MIA PaCa-2	Pancreas	0.994738
957	910907	SW 1990	Pancreas	0.994843
1128	909255	PA-1	Ovary	0.995178
8145	949154	OMC-1	Cervix	0.995201
8082	924238	K5	Thyroid	0.995364
218	1290455	OCI-AML3	Leukemia	0.99547
626	910698	BFTC-909	Kidney	0.995508
36	909696	Reh	Leukemia	0.995635
181	1330933	KOPN-8	Leukemia	0.995636
549	924111	HO-1-N-1	Head & Neck	0.995779
193	908136	MHH-PREB-1	Lymphoma	0.995947
8172	909756	SW872	Miscellaneous	0.996051
8011	753531	BB30-HNC	Head & Neck	0.996171
62	753563	IM-9	Lymphoma	0.996215
8104	905974	LOXIMVI	Skin	0.996261
801	724831	NCI-H1299	Lung:NSCLC	0.996359
149	910951	CML-T1	Leukemia	0.996541
1145	910853	CHL-1	Skin	0.996696
236	1331033	SU-DHL-10	Lymphoma	0.996733
74	909262	Raji	Lymphoma	0.996737
8058	949161	EW-3	Bone	0.996798
785	713885	SBC-1	Lung	0.996826
182	1330935	L-1236	Lymphoma	0.996879
1010	1299078	WM1552C	Skin	0.996896
417	906844	DU4475	Breast	0.997081
1056	907276	KATO III	Stomach	0.997129
1060	925340	MKN45	Stomach	0.99722
1207	1240134	H2731	Pleura	0.997273
8099	753582	LB647-SCLC	Lung	0.997468
714	688006	NCI-H1694	Lung	0.997615
911	906999	GCT	Miscellaneous	0.997749
8014	906763	BE-13	Leukemia	0.997799
1086	924104	B-CPAP	Thyroid	0.997845
8238	1479991	IOSE-364-	Ovary	0.997913
1199	1290808	H2369	Pleura	0.99814
8080	907269	JVM-2	Leukemia	0.998141
8227	753539	CADO-ES1	Bone	0.998165
1249	687600	NCI-H720	Lung:NSCLC	0.998195
1049	930301	VMRC-MELG	Skin	0.998477
821	908463	NCI-H1793	Lung:NSCLC	0.998599
915	1240149	Hs 633T	Miscellaneous	0.998612
8211	909725	SK-MEL-24	Skin	0.99866
227	1330994	RCH-ACV	Leukemia	0.99888
472	1240179	MS751	Cervix	0.998906
538	907059	HN	Head & Neck	0.998937
160	1303897	GRANTA-519	Lymphoma	0.999047
497	907317	KYSE-150	Esophagus	0.999155
461	910948	MFM-223	Breast	0.999181
8063	906871	GI-1	Brain	0.999212
596	1240173	MDST8	Intestine	0.999263
1070	1322224	HSC-39	Stomach	0.999314
11	724812	T24	UrinaryTract	0.999314
104	909773	TUR	Lymphoma	0.999348
8146	909248	ONS-76	Brain	0.999371
8009	910933	AM-38	Brain	0.999408
786	713880	SBC-5	Lung	0.999422
12	687459	TCCSUP	UrinaryTract	0.999472
280	910930	SCC-3	Lymphoma	0.999495
8208	753559	HCE-4	Esophagus	0.999658
165	1327765	JEKO-1	Lymphoma	0.999698
161	907044	HC-1	Leukemia	0.99977
185	907323	L-540	Lymphoma	0.999983
1138	1290795	CS1	Bone	1
8280	1322213	COR-L321	Lung	1.00002
808	910399	NCI-H838	Lung:NSCLC	1.0001
8115	908143	MN-60	Leukemia	1.00018
8224	946377	D-566MG	Brain	1.00024
8175	909759	SW982	Miscellaneous	1.00025
1318		TGBC14TKB	Biliary Tract	1.00031
916	907064	HT 1080	Miscellaneous	1.00078
238	1331035	SU-DHL-4	Lymphoma	1.00096
167	998184	JURKAT	Leukemia	1.00111
95	907063	HT	Lymphoma	1.00127
166	1327766	JJN-3	Leukemia	1.00133
1094	906864	FTC-133	Thyroid	1.00137
8191	905977	UACC-257	Skin	1.00141
374	905983	U-251 MG	Brain	1.00143
469	1298134	HeLa	Cervix	1.00151
8156	910544	RPMI-8866	Leukemia	1.00157
1037	909723	SK-MEL-1	Skin	1.00157
970	1298526	PA-TU-8902	Pancreas	1.00159
8035	906842	DOHH-2	Lymphoma	1.00169
8171	909754	SW684	Miscellaneous	1.00171
8068	753558	HA7-RCC	Kidney	1.00177
8089	924188	KNS-81-FD	Brain	1.00185
114	909743	SUP-T1	Leukemia	1.00195
736	688027	NCI-H69	Lung	1.00198
17	907312	KU-19-19	UrinaryTract	1.00216
8025	753546	CP66-MEL	Skin	1.00226
643	1240217	SNU-398	Liver	1.00235
8023	687448	COLO-829	Skin	1.00245
75	907268	Jiyoye	Lymphoma	1.00257
8239	1479992	IOSE-397	Ovary	1.00276
1068	908139	MKN28	Stomach	1.00289
1191	1298145	Hs 940.T	Skin	1.00312
8153	909698	RKO	Intestine	1.00323
8138	908449	NMC-G1	Brain	1.00326
45	905938	HL-60	Leukemia	1.00334
977	1298216	KP-1N	Pancreas	1.00339
884	910931	RERF-LC-MS	Lung:NSCLC	1.00341
1093	1240223	TT2609-C02	Thyroid	1.00343
403	905946	MCF7	Breast	1.00346
1058	908461	NCI-N87	Stomach	1.00347
439	749714	HCC1937	Breast	1.0037
163	907050	HD-MY-Z	Lymphoma	1.00375
8107	907794	LS-411N	Intestine	1.00376
846	722045	NCI-H2030	Lung:NSCLC	1.00376
8167	905982	SNB75	Brain	1.00383
1181	1240152	Hs 944.T	Skin	1.00385
8117	908155	MUTZ-1	Leukemia	1.0039
710	1330964	NCI-H1341	Lung	1.0041
985	907788	LNCaP clone FGC	Prostate	1.00416
1225	909264	RD	Muscle	1.00419
15	910926	BFTC-905	UrinaryTract	1.00423
633	1298169	KMRC-20	Kidney	1.00428
8112	925343	MFH-ino	Miscellaneous	1.0043
597	909746	SW 1116	Intestine	1.00438
8201	684055	ES3	Bone	1.00445
243	1331040	SUP-M2	Lymphoma	1.00469
1503		ICC4	Biliary Tract	1.00487
123	910918	BC-3	Lymphoma	1.00493
759	908152	MSTO-211H	Pleura	1.00526
124	910919	BC-1	Lymphoma	1.00527
8159	905986	SF268	Brain	1.00532
264	1331045	TK	Lymphoma	1.00543
541	1240121	BICR 22	Head & Neck	1.00567
1046	907058	HMVII	Skin	1.00568
599	909748	SW 1463	Intestine	1.006
913	907175	JAR	Miscellaneous	1.00608
1310		G-415	Biliary Tract	1.00613
594	907793	LS174T	Intestine	1.00627
8001	687562	8-MG-BA	Brain	1.00629
13	906798	639-V	UrinaryTract	1.00634
8134	688026	NCI-H64	Lung	1.00637
457	906862	EVSA-T	Breast	1.00638
1241	1303912	CHSA8926	Bone	1.00643
14	906797	647-V	UrinaryTract	1.00662
1006	909784	WM-115	Skin	1.00674
8199	949088	CTB-1	Lymphoma	1.00682
69	910703	CA46	Lymphoma	1.0075
8075	910779	IA-LM	Lung:NSCLC	1.00762
348	906835	DBTRG-05MG	Brain	1.00769
679	687596	ChaGo-K-1	Lung:NSCLC	1.0078
1039	909726	SK-MEL-30	Skin	1.00786
830	1298352	NCI-H2135	Lung	1.00789
589	905936	HCT 116	Intestine	1.0079
1098	1240154	IHH-4	Thyroid	1.00798
8052	949162	EW-12	Bone	1.0081
162	924110	HDLM-2	Lymphoma	1.00811
888	906791	ABC-1	Lung:NSCLC	1.00824
834	687820	NCI-H2347	Lung:NSCLC	1.00867
8012	753532	BB49-HNC	Head & Neck	1.00867
551	753561	HO-1-u-1	Head & Neck	1.0089
274	910705	BALL-1	Leukemia	1.00892
404	905960	MDA-MB-231	Breast	1.00912
8204	910695	TGBC24TKB	Biliary Tract	1.00917
724	908480	NCI-H2081	Lung	1.00921
1220	1240128	ES-2	Ovary	1.01023
8188	909769	TGBC1TKB	Biliary Tract	1.01035
214	1323913	NB-4	Leukemia	1.01053
805	908467	NCI-H1155	Lung:NSCLC	1.01114
1025	906818	COLO-679	Skin	1.0113
402	946382	CAMA-1	Breast	1.01131
595	998189	LS180	Intestine	1.01149
113	906832	DB	Lymphoma	1.01181
586	905961	COLO 205	Intestine	1.01225
840	908460	NCI-H441	Lung:NSCLC	1.01228
8265	1524416	RCC-JW	Kidney	1.0123
628	909744	SW 13	Kidney	1.01264
8143	908454	NTERA-S-cl-D1	Testes	1.01281
342	909750	SW 1783	Brain	1.0129
1005	906793	A-375	Skin	1.01296
90	907311	KU812	Leukemia	1.01297
8141	908451	NOMO-1	Leukemia	1.01325
1176	1287706	451Lu	Skin	1.01341
8070	905971	HCC2998	Intestine	1.01346
233	909715	SIG-M5	Leukemia	1.01358
806	1240191	NCI-H647	Lung:NSCLC	1.01362
1147	905954	SK-MEL-28	Skin	1.01365
8194	907176	JEG-3	Miscellaneous	1.01372
1004	906830	C32	Skin	1.01378
8105	917486	LS-1034	Intestine	1.01415
816	910900	NCI-H1651	Lung:NSCLC	1.01422
839	724879	SW 900	Lung:NSCLC	1.01433
1001	905935	DU 145	Prostate	1.01433
194	908141	ML-2	Leukemia	1.01452
8182	924248	TE-441-T	Muscle	1.0147
1119	905979	SN-12C	Kidney	1.01471
8098	753581	LB373-MEL-D	Skin	1.01474
1041	910925	A431	Skin	1.01478
337	907072	HuO9	Bone	1.01507
955	1240218	SU.86.86	Pancreas	1.0152
8150	910545	QIMR-WIL	Leukemia	1.0153
1022	910903	RPMI-7951	Skin	1.01531
751	688013	NCI-H209	Lung	1.01539
105	909701	RPMI 6666	Lymphoma	1.01545
1030	907169	IGR-1	Skin	1.01572
144	910706	BL-41	Lymphoma	1.01613
844	724878	SW 1573	Lung:NSCLC	1.01625
1073	907055	HGC-27	Stomach	1.01626
8095	753577	LB1047-RCC	Kidney	1.01648
740	688031	NCI-H82	Lung	1.01658
820	908475	NCI-H1755	Lung:NSCLC	1.01658
8277	1503371	TE-4	Esophagus	1.01659
8158	909712	SF126	Brain	1.01679
1052	908444	SNU-1	Stomach	1.01695
8077	907172	IST-MEL1	Skin	1.01697
664	907069	HuCCT1	Biliary Tract	1.0174
1134	1298533	PL4	Pancreas	1.0178
179	907280	KMOE-2	Leukemia	1.01799
1514		OZ	Biliary Tract	1.01806
831	1298353	NCI-H2172	Lung	1.01807
346	687563	A172	Brain	1.01822
1051	1290806	FU97	Stomach	1.01858
661	1240160	JHH-7	Liver	1.01864
257	1331049	WIL2 NS	Lymphoma	1.01876
231	909702	RPMI-8402	Leukemia	1.01877
836	1298356	NCI-H2444	Lung:NSCLC	1.01895
1512		MMNK-1	Biliary Tract	1.01918
8215	909257	OC-314	Ovary	1.01929
228	1330995	RC-K8	Lymphoma	1.01934
1120	905976	UACC-62	Skin	1.01939
217	910947	OCI-AML2	Leukemia	1.01946
8149	910546	PSN1	Pancreas	1.01959
1116	909735	SNG-M	Uterus	1.01991
8034	906841	DJM-1	Skin	1.02015
1100	1298167	KMH-2	Thyroid	1.02022
8004	910697	A388	Miscellaneous	1.02077
861	946361	LCLC-97TM1	Lung:NSCLC	1.02121
8067	907041	GT3TKB	Stomach	1.02255
418	905957	Hs 578T	Breast	1.02323
8259	1480371	OVK-18	Ovary	1.02335
587	906815	COLO 741	Intestine	1.02355
8	724838	UM-UC-3	UrinaryTract	1.02365
949	909774	TYK-nu	Ovary	1.02412
623	909730	SK-NEP-1	Kidney	1.0243
8161	909713	SH-4	Skin	1.0247
476	687506	C-4 I	Cervix	1.02482
860	753586	LCLC-103H	Lung:NSCLC	1.02483
8097	753579	LB2518-MEL	Skin	1.02497
27	909703	RS4;11	Leukemia	1.02511
924	684052	A673	Muscle	1.0252
350	949094	M059J	Brain	1.0256
216	1330982	NU-DUL-1	Lymphoma	1.02567
246	909777	U-698-M	Leukemia	1.02583
131	910861	RL	Lymphoma	1.02588
260	1330932	KO52	Leukemia	1.02628
1317		TFK-1	Biliary Tract	1.0264
660	1240159	JHH-6	Liver	1.02646
920	971773	RH-1	Muscle	1.02648
340	906823	CCF-STTG1	Brain	1.02661
862	1298226	LOU-NH91	Lung:NSCLC	1.02684
142	1295740	ALL-SIL	Leukemia	1.02684
807	722066	NCI-H650	Lung:NSCLC	1.02704
981	753572	KP-4	Pancreas	1.02757
180	907281	KMS-12-BM	Leukemia	1.02789
1009	1299080	WM35	Skin	1.02831
8018	724859	Calu-6	Lung:NSCLC	1.02831
832	687816	NCI-H2228	Lung:NSCLC	1.02855
872	1240142	HARA	Lung:NSCLC	1.02878
244	909762	TALL-1	Leukemia	1.02883
442	749716	HCC2218	Breast	1.02911
8036	753552	DSH1	UrinaryTract	1.02924
835	687821	NCI-H2405	Lung:NSCLC	1.0296
876	724863	LU65	Lung:NSCLC	1.02994
249	1331050	WSU-DLCL2	Lymphoma	1.03018
582	907790	LoVo	Intestine	1.03065
865	687780	COR-L23	Lung:NSCLC	1.03088
8113	908132	MHH-CALL-2	Leukemia	1.03101
1035	908125	MEL-JUSO	Skin	1.03159
256	753615	U266B1	Leukemia	1.03182
987	905934	PC-3	Prostate	1.03201
8119	971777	MZ2-MEL.	Skin	1.03217
379	906868	GAMG	Brain	1.03306
642	910850	C3A	Liver	1.0344
140	910935	A3/KAW	Lymphoma	1.03457
959	925346	Panc 03.27	Pancreas	1.03616
220	1330984	OCI-LY-19	Lymphoma	1.0368
870	1298537	RERF-LC-KJ	Lung:NSCLC	1.03706
824	1240185	NCI-H1944	Lung:NSCLC	1.03776
473	724839	SW756	Cervix	1.03794
282	1330987	P32/ISH	Lymphoma	1.03903
848	909721	SK-LU-1	Lung:NSCLC	1.03929
235	909742	SU-DHL-1	Lymphoma	1.0396
8073	907067	HT-144	Skin	1.03989
1011	1240226	WM278	Skin	1.04001
389	908145	MOG-G-UVW	Brain	1.0403
414	910704	AU565	Breast	1.04081
1490		Colo-357	Pancreas	1.0415
1135	1240208	PL18	Pancreas	1.04166
8002	910921	A101D	Skin	1.04172
1190	1298144	Hs 939.T	Skin	1.04176
8192	688121	VA-ES-BJ	Miscellaneous	1.04193
850	1287381	201T	Lung:NSCLC	1.04307
842	908443	NCI-H520	Lung:NSCLC	1.04369
753	905943	NCI-H460	Lung:NSCLC	1.04409
158	906854	EHEB	Leukemia	1.04418
1024	905975	M-14	Skin	1.04418
341	909745	SW 1088	Brain	1.04425
174	907272	KARPAS-45	Leukemia	1.04451
1149	1240130	G-MEL	Skin	1.04512
787	753610	SBC-3	Lung	1.04529
800	905942	NCI-H23	Lung:NSCLC	1.0457
484	906824	Ca Ski	Cervix	1.04579
8072	905972	HOP-62	Lung:NSCLC	1.04618
847	724834	NCI-H2087	Lung:NSCLC	1.04623
125	683665	MC/CAR	Lymphoma	1.04662
1122	905985	SF-295	Brain	1.04783
1033	907171	IPC-298	Skin	1.04788
790	908472	NCI-H1573	Lung:NSCLC	1.04837
794	724868	NCI-H1792	Lung:NSCLC	1.04867
837	722046	NCI-H2122	Lung:NSCLC	1.04877
8225	905956	SK-MEL-5	Skin	1.05054
709	753599	NCI-H1304	Lung	1.05083
328	1240221	TC-71	Bone	1.05089
841	687815	NCI-H2170	Lung:NSCLC	1.05104
347	687586	T98G	Brain	1.05175
251	946358	YT	Lymphoma	1.05205
941	1298539	RKN	Ovary	1.05234
234	909722	SKM-1	Leukemia	1.05301
1117	907051	HEC-1	Uterus	1.05409
8212	753545	CP50-MEL-B	Skin	1.05452
344	1240170	LNZTA3WT4	Brain	1.05478
796	724873	NCI-H2009	Lung:NSCLC	1.05492
925	905968	IGROV-1	Ovary	1.05525
139	907799	MC116	Lymphoma	1.05766
1002	906792	A2058	Skin	1.0582
851	753540	CAL-12T	Lung:NSCLC	1.05922
1246	687804	NCI-H1770	Lung:NSCLC	1.05939
1245	687799	NCI-H1648	Lung:NSCLC	1.06014
563	910700	C2BBe1	Intestine	1.06014
1112	1240156	Ishikawa (Heraklio) 02 ER-	Uterus	1.06078
812	687794	NCI-H1437	Lung:NSCLC	1.06115
279	909253	P31/FUJ	Leukemia	1.06168
748	905941	NCI-H226	Lung:NSCLC	1.06195
1031	1240153	IGR-37	Skin	1.06203
879	907796	LU99A	Lung:NSCLC	1.06294
857	1240145	HCC-44	Lung:NSCLC	1.0635
855	1240143	HCC-15	Lung:NSCLC	1.06369
8111	753592	LXF-289	Lung:NSCLC	1.0657
823	1240184	NCI-H1915	Lung:NSCLC	1.0659
1026	1240125	COLO-783	Skin	1.06695
764	1297439	COR-L95	Lung	1.06722
1180	1240190	NCI-H3122	Lung:NSCLC	1.06813
8060	910932	GAK	Skin	1.06827
886	753554	EBC-1	Lung:NSCLC	1.06829
573	905962	SW620	Intestine	1.07079
351	1240168	LN-18	Brain	1.07088
581	905937	HCT-15	Intestine	1.07232
8219	908149	Mo-T	Leukemia	1.07281
1008	1299081	WM793B	Skin	1.07373
1467		SNU-869	Biliary Tract	1.07388
1314		SG231	Biliary Tract	1.07428
352	1240169	LN-229	Brain	1.07558
438	749713	HCC1599	Breast	1.07659
223	909251	P12-ICHIKAWA	Leukemia	1.07681
677	905949	A549	Lung:NSCLC	1.07708
8276	1674021	SNU-C5	Intestine	1.07812
128	1297449	Farage	Lymphoma	1.08092
8120	753596	MZ7-mel	Skin	1.08259
791	687800	NCI-H1650	Lung:NSCLC	1.08303
8033	906836	DEL	Leukemia	1.08308
8088	753569	KNS-62	Lung:NSCLC	1.08746
868	753608	PC-14	Lung:NSCLC	1.08939
1113	908127	MES-SA	Uterus	1.08943
262	908142	MLMA	Leukemia	1.09051
856	1240144	HCC-366	Lung:NSCLC	1.09693
356	1240150	Hs 683	Brain	1.10181
8010	910687	ATN-1	Leukemia	1.10218
111	1322218	Hs 445	Lymphoma	1.10752
237	1331034	SU-DHL-16	Lymphoma	1.11105
825	1240187	NCI-H2023	Lung:NSCLC	1.11349
8232	1503370	EMC-BAC-2	Lung:NSCLC	1.12158
946	1240198	OVISE	Ovary	1.12411
8008	910944	ALL-PO	Leukemia	1.23348
241	1331038	SU-DHL-8	Lymphoma	1.33006
